# Supplementary material for: Fast and accurate quantitative organic acid analysis with LC-QTOF/MS facilitates screening of patients for inborn errors of metabolism
Source: J Inherit Metab Dis. 2018 Feb 12;41(3):415–24. doi: 10.1007/s10545-017-0129-0 (PMC5959959; doi:10.1007/s10545-017-0129-0)
Supplement: Supplementary file 2 — (XLSX 8.19 kb) [file 10545_2017_129_MOESM2_ESM.xlsx]

## Sheet: table s2
Table s2. Liquid chromatographic gradient
Time, min	A, %	B, %	Flow, mL/min
initial	100	0	0.45
2	100	0	0.45
4	85	15	0.45
10	55	45	0.45
13	0	100	0.45
20	0	100	0.45
25	100	0	0.45
35	100	0	0.45
