# Supplementary material for: Fast and accurate quantitative organic acid analysis with LC-QTOF/MS facilitates screening of patients for inborn errors of metabolism
Source: J Inherit Metab Dis. 2018 Feb 12;41(3):415–24. doi: 10.1007/s10545-017-0129-0 (PMC5959959; doi:10.1007/s10545-017-0129-0)
Supplement: Supplementary file 3 — (XLSX 8.69 kb) [file 10545_2017_129_MOESM3_ESM.xlsx]

## Sheet: table s3
Table s3. Mass spectrometer settings
Diverter Valve State	Storage Mode	Ion Mode	Acquisition Mod		Parameter	Value
MS	Both	Dual AJS ESI	MS1	Acquisition	Min Range (m/z)	50
		(Agilent Jet Stream ESI)			Max Range (m/z)	1000
					Scan Rate (spectra/sec)	3.5
				Instrument	Gas Temp (°C)	150
					Gas Flow (l/min)	15
					Nebulizer (psig)	35
					SheathGasTemp	400
					SheathGasFlow	12
					Funnel Exit DC	50
					Funnel RF HP	200
					Funnel RF LP	100
				Scan	Scan Ion Polarity	negative
					Collision Energy	0
				Scan Source Parameters	VCap	2000
					Nozzle Voltage (V)	500
					Fragmentor	325
					Skimmer1	65
					OctopoleRFPeak	750
