# Supplementary material for: Fast and accurate quantitative organic acid analysis with LC-QTOF/MS facilitates screening of patients for inborn errors of metabolism
Source: J Inherit Metab Dis. 2018 Feb 12;41(3):415–24. doi: 10.1007/s10545-017-0129-0 (PMC5959959; doi:10.1007/s10545-017-0129-0)
Supplement: Supplementary file 4 — (XLSX 16.4 kb) [file 10545_2017_129_MOESM4_ESM.xlsx]

## Sheet: table s4
Table s4. Comparison LC-QTOF/MS method and GC-MS (median of all labs) method within ERNDIM quantitative organic acids scheme
		Recovery			Linearity			Passing-Bablok regression
Analyte	Quality assurance sample N	LC-QTOF/MS mean	GC-MS mean	P-value	LC-QTOF/MS mean	GC-MS mean	P-value	Slope	95%CI of slope	Intercept	95%CI of intercept
2-Hydroxyglutaric acid	28	95	94	0.774	0.996	1	0.011	1	0.94, 1.06	4.5	-1.7, 11.3
3-Hydroxy-3-methylglutaric acid	12	87	83	0.811	0.995	1	0.4	1.06	0.90, 1.26	4.2	-1.7, 10.5
3-Hydroxybutyric acid	16	97	86	0.686	1	1	0.686	1.06	0.99, 1.23	-3.2	-29.5, 3.6
3-Hydroxyisobutyric acid	12	92	69 *	0.007	0.99	1	0.1	1.29 *	1.02, 1.43	-1.5	-21.4, 15.4
3-Hydroxyisovaleric acid	28	105	103	0.831	0.998	0.998	0.318	0.94	0.84, 1.08	-3.8	-18.6, 1.3
3-Methylglutaric acid	28	86	101	0.001	0.978	0.999	0.007	0.89	0.83, 0.96	3.1	-3.9, 7.4
4-Hydroxybutyric acid	28	79 *	66 *	0.057	0.997	1	0.004	1.19	1.02, 1.34	0	-4.8, 0.0
Adipic acid	24	97	99	0.763	0.999	1	0.015	0.92	0.85, 1.01	0.9	-1.9, 6.2
Ethylmalonic acid	28	112	101	0.073	0.999	1	0.017	1.07	0.98, 1.14	-0.7	-3.0, 0.9
Fumaric acid	28	91	96	0.045	0.999	1	0.62	0.95	0.92, 1.01	-0.3	-1.4, 0.5
Glutaric acid	28	92	97	0.053	0.997	1	0.026	0.98	0.93, 1.01	1.3	-1.0, 3.9
Glyceric acid	28	78 *	76 *	0.563	0.999	1	0.805	1.06	0.98, 1.10	1.7	-4.6, 3.1
Glycolic acid	28	95	85	0.535	0.992	0.999	0.026	1.01	0.91, 1.27	12.5	-21.1, 27.9
Hexanoylglycine	28	110	99	0.007	0.998	0.999	0.209	1.15	1.07, 1.18	0.3	0.0, 0.7
Malic acid	16	88	84	0.652	1	1	0.486	1.07	0.99, 1.18	0	-3.8, 2.6
Methylmalonic acid	28	103	95	0.11	1	1	0.073	1.03	0.96, 1.12	-2.6	-24.9, 1.4
Mevalonic acid	24	41 *	94	0.003	0.984	0.998	0.093	0.47 *	0.41, 0.67	-0.7	-6.7, 13.1
N-Acetyl-L-aspartic acid	20	96	84	1	1	1	0.548	1.06	0.90, 1.39	15.6	3.5, 61.3
Oxoglutaric acid	28	60 *	92	0	0.996	1	0.002	0.58 *	0.42, 0.71	-0.8	-10.8, 18.3
Pyroglutamic acid	24	99	85	0.065	0.999	1	0.394	1.23 *	1.06, 1.40	9.9	-6.1, 44.2
Sebacic acid	24	92	98	0.065	0.999	1	0.24	0.95	0.89, 0.96	0.7	-1.3, 2.0
Suberic acid	28	88	100	0	1	1	0.318	0.9	0.85, 0.91	2.6	-0.1, 4.6
Tiglylglycine	28	107	86	0	0.999	0.999	0.054	1.23 *	1.18, 1.34	2.2	0.2, 4.3
Vanillactic acid	12	95	99	0.578	0.993	0.995	0.72	1	0.84, 1.13	0	-2.2, 7.2
Pooled average		91.0417	90.5	0.194776	0.996125	0.999458	0.0052072	1		1.9
* recovery or slope out of 80%-120% range, or linearity less then 0.99.
bolded p-value (P<0.05) and 95% CI range (over 1) are sginificant
